# Supplementary material for: Effects of Wheat Composition on the Physicochemical and Volatile Components of Daqu (A Primary Starter for Chinese Baijiu Fermentation)
Source: Foods. 2025 Oct 24;14(21):3638. doi: 10.3390/foods14213638 (PMC12610647; doi:10.3390/foods14213638)
Supplement: Supplementary file 1 [file foods-14-03638-s001.zip]

Archive with 1 entries (1 files):
- foods-3900476-supplementary.pdf
